# Supplementary material for: Adhering to Canada’s Food Guide Recommendations on Healthy Food Choices Increases the Daily Diet Cost: Insights from the PREDISE Study
Source: Nutrients. 2022 Sep 16;14(18):3818. doi: 10.3390/nu14183818 (PMC9502682; doi:10.3390/nu14183818)
Supplement: Supplementary file 1 [file nutrients-14-03818-s001.zip]

Archive with 1 entries (1 files):
- nutrients-1863716-supplementary.pdf
